# Supplementary material for: The Tet2–Upf1 complex modulates mRNA stability under stress conditions
Source: Front Genet. 2023 Apr 6;14:1158954. doi: 10.3389/fgene.2023.1158954 (PMC10117899; doi:10.3389/fgene.2023.1158954)
Supplement: Supplementary file 1 [file Table2.XLSX]

## Sheet: Sheet1
Intersection genes of Tet2 and Upf1 interacting proteins
Gene name
Rdx
Hk2
Polr3d
Sf3a1
Ykt6
Ppp5c
Rassf1
Igf2bp1
Rnf168
Dnajc7
Csf1
SASH1
Ywhab
Akap1
Mlh3
Calm3
Ddit4
Hspa4
Fam33a
Grb2
Blmh
Pfas
Esrrb
Ccdc25
Xpo7
Dnajc3
Rrn3
Smarcd1
Mllt1
Ddb1
Crcp
Hgs
Rassf3
Atic
Itm2c
nek2
Gtf3c5
Gpd2
Aurka
Src
Dapp1
B4galt1
Nol6
Ppcs
Ubfd1
Swap70
Ciapin1
2310022B05Rik
Ldlr
Fam195b
Fbxo21
Pex5
Eif4h
Ccdc21
Ankrd54
Aagab
Pdxk
Asb6
Lmtk2
Gadd45a
Smg7
Lasp1
Tbc1d1
Eif2c2
Tbc1d13
Wdr18
Smg6
Ubr7
Nfya
Fam168b
Dhcr24
Arrdc4
Txnip
Cog3
Fbxw8
Cldn4
Lin28a
Ormdl3
Mlec
S1pr2
Ptpn11
Gpr107
Dcaf7
Pitpnb
Edem3
Pygo2
Rabgap1
1810026J23Rik
Zfp217
Nudcd3
Trib1
Rara
Nf1
Myst2
Atxn7l3
Gpn1
Unc5b
Tor3a
Sult4a1
Pgd
Ncoa3
Mfap1a
Tnpo2
Csrp1
Klhl21
Fnbp1l
Rpa2
Mcm10
Tmem222
Cdc42ep4
Pak4
Ntn1
Epn2
Rnf114
B4galt5
B3gnt7
Tmbim1
Wdr5
Diap1
Erc1
Tle3
Zfp445
2610507B11Rik
Eif4a2
Pias3
Phip
Ralgapb
Pitpnb
Dph1
Mapk7
Rsc1a1
Eif4g2
