# Supplementary material for: The Tet2–Upf1 complex modulates mRNA stability under stress conditions
Source: Front Genet. 2023 Apr 6;14:1158954. doi: 10.3389/fgene.2023.1158954 (PMC10117899; doi:10.3389/fgene.2023.1158954)
Supplement: Supplementary file 2 [file Table1.XLSX]

## Sheet: Antibodies
Antibodies
Name	Cat. No	Manufacturer	WB
Anti-Tet1 antibody	GTX125888	GeneTex	1:1000
Anti-Tet2 antibody	ab124297	Abcam	1:1000
Anti-Tet3 antibody	ab139311	Abcam	1:1000
Anti-Flag antibody	F3165	Sigma	1:4000
Anti-HA antibody	GTX628489	GeneTex	1:5000
Anti-Actin antibody	M1306-4	Hua An bio	1:5000
Anti-5hmC antibody	39769	Active Motif	1:10000
Anti-Tubulin antibody	Ab009-100	MultiSciences	1:10000
Anti-Upf1 antibody	A5071	ABclonal	1:1000

## Sheet: Cell lines
Cell Lines
N2a cells		ATCC
HEK293T cells		ATCC

## Sheet: Oligos
Oligos
shRNA					qRT-PCR primers
shUpf1-1		F	CCGGCCTGCGTGGTTTACTGTAATACTCGAGTATTACAGTAAACCACGCAGGTTTTTG		Tet2-1		F	TGTTCCTTGTTCCTGTTCCGCTACG
		R	AATTCAAAAACCTGCGTGGTTTACTGTAATACTCGAGTATTACAGTAAACCACGCAGG				R	GGAGAAGGTGGTGCTATCAGGAATG
shUpf1-2		F	CCGGGCTGCCATGAACATCCCTATTCTCGAGAATAGGGATGTTCATGGCAGCTTTTTG		Tet2-2		F	AGAGAAGACAATCGAGAAGTCGG
		R	AATTCAAAAAGCTGCCATGAACATCCCTATTCTCGAGAATAGGGATGTTCATGGCAGC				R	AGAGAAGACAATCGAGAAGTCGG
siRNA					Upf1		F	CCATGGAGGCCCGAATTATGAGTGTGGAGGCGTACGG
							R	CCATGGAGGCCCGAATTATGAGTGTGGAGGCGTACGG
siTet2-1		F	GCACCAGACUGAGUCCAUUTT
		R	AAUGGACUCAGUCUGGUGCTT
					Ntn1		F	CAGCCTGATCCTTGCTCGG
							R	GCGGGTTATTGAGGTCGGTG
siTet2-2		F	GCUGAAGAAUACUAUCCUATT
		R	UAGGAUAGUAUUCUUCAGCTT		Unc5b		F	CGGGACGCTACTTGACTCC
							R	CGGGACGCTACTTGACTCC
					Ptpn11		F	AGAGGGAAGAGCAAATGTGTCA
siTet2-3		F	GGAUGUAAGUUUGCCAGAATT				R	CTGTGTTTCCTTGTCCGACCT
		R	UUCUGGCAAACUUACAUCCTT
					Src		F	GAACCCGAGAGGGACCTTC
							R	GAGGCAGTAGGCACCTTTTGT
					GAPDH		F	CATGGCCTTCCGTGTTCCTA
							R	GCCTGCTTCACCACCTTCTT

## Sheet: Reagents
Reagents
	Cat. No	Reagent Company
DMEM	SH30243.01	HyClone
0.25%EDTA	SH30042.01	HyClone
PBS	PB180327	Procell
FBS	SH30084.03hi	HyClone
PEI	PR40001	Proteintech
PL Transfection Reagent	FT301	TransGen Biotech
DTT	15508-013	Invitrogen
RNA TRNzol	DP424	TIANGEN
2× SYBR	RK21203	ABclonal
ActD	AAT-17505	AAT Bioquest
